# Supplementary material for: Intestinal Colonization with Tropheryma whipplei—Clinical and Immunological Implications for HIV Positive Adults in Ghana
Source: Microorganisms. 2021 Aug 22;9(8):1781. doi: 10.3390/microorganisms9081781 (PMC8400997; doi:10.3390/microorganisms9081781)
Supplement: Supplementary file 1 [file microorganisms-09-01781-s001.zip]

Archive with 1 entries (1 files):
- microorganisms-1344478-supplementary.pdf
